# Supplementary material for: Fabrication of Loose Nanofiltration Membranes with High Rejection Selectivity between Natural Organic Matter and Salts for Drinking Water Treatment
Source: Membranes (Basel). 2022 Sep 15;12(9):887. doi: 10.3390/membranes12090887 (PMC9501612; doi:10.3390/membranes12090887)
Supplement: Supplementary file 1 [file membranes-12-00887-s001.zip]

Archive with 1 entries (1 files):
- membranes-1883237-supplementary.pdf
